# Supplementary material for: The First Complete Mitogenome Characterization of Brown Alga Dictyota coriacea (Phaeophyceae, Heterokontophyta) and Its Phylogenetic Analysis
Source: Life (Basel). 2025 Oct 15;15(10):1605. doi: 10.3390/life15101605 (PMC12565469; doi:10.3390/life15101605)
Supplement: Supplementary file 1 [file life-15-01605-s001.zip]

Archive with 1 entries (1 files):
- life-3882285-supplementary.pdf
